# Supplementary material for: Long-Term Biodistribution of Fe3O4@Au Core–Satellite Nanoparticles Assessed by CT and MRI In Vivo
Source: Int J Mol Sci. 2026 Jul 9;27(14):6147. doi: 10.3390/ijms27146147 (PMC13411982; doi:10.3390/ijms27146147)
Supplement: Supplementary file 1 [file ijms-27-06147-s001.zip]

Archive with 1 entries (1 files):
- ijms-4370314-supplementary.pdf
